# Supplementary material for: Isolation and Characterization of Mosquito-Associated Spiroplasma cantharicola from Aedes japonicus Collected in Hokkaido, Japan
Source: Insects. 2021 Nov 25;12(12):1056. doi: 10.3390/insects12121056 (PMC8703607; doi:10.3390/insects12121056)
Supplement: Supplementary file 1 [file insects-12-01056-s001.zip]

Archive with 1 entries (1 files):
- insects-1441669-supplymentary materials.pdf
